# Supplementary material for: Unveiling the immunomodulatory properties of starch microparticles on alveolar macrophages
Source: PLoS One. 2025 Jul 3;20(7):e0327718. doi: 10.1371/journal.pone.0327718 (PMC12225817; doi:10.1371/journal.pone.0327718)
Supplement: S2 File — (XLSX) [file pone.0327718.s002.xlsx]

## Sheet: Fig 1
Viability
	CN	1:1	1:3	1:5	1:10	1:20	1:50	Puromycin
Assay 1	100	97.0447	90.1031	89.4158	94.8454	95.5326	99.5876	29.0722
Assay 2	100	97.1063	99.6635	92.5976	106.124	106.729	103.499	27.9946
Assay 3	100	102.455	95.4877	91.2409	95.4877	95.0232	98.0093	24.6184
	Dunnett's multiple comparisons test	Mean Diff.	95.00% CI of diff.	Significant?	Summary	Adjusted P Value
	Row 1
	M0 vs. 1:1	1.13	-7.113 to 9.373	No	ns	0.9977
	M0 vs. 1:3	4.917	-3.326 to 13.16	No	ns	0.3732
	M0 vs. 1:5	8.913	0.6707 to 17.16	Yes	*	0.0319
	M0 vs. 1:10	1.18	-7.063 to 9.423	No	ns	0.9975
	M0 vs. 1:20	0.9067	-7.336 to 9.149	No	ns	0.9995
	M0 vs. 1:50	-0.3667	-8.609 to 7.876	No	ns	0.9998
	M0 vs. Puromycin	72.77	64.53 to 81.02	Yes	****	<0.0001
	Row 2
	M0 vs. 1:1	1.13	-7.113 to 9.373	No	ns	0.9977
	M0 vs. 1:3	4.917	-3.326 to 13.16	No	ns	0.3732
	M0 vs. 1:5	8.913	0.6707 to 17.16	Yes	*	0.0319
	M0 vs. 1:10	1.18	-7.063 to 9.423	No	ns	0.9975
	M0 vs. 1:20	0.9067	-7.336 to 9.149	No	ns	0.9995
	M0 vs. 1:50	-0.3667	-8.609 to 7.876	No	ns	0.9998
	M0 vs. Puromycin	72.77	64.53 to 81.02	Yes	****	<0.0001
	Row 3
	M0 vs. 1:1	1.13	-7.113 to 9.373	No	ns	0.9977
	M0 vs. 1:3	4.917	-3.326 to 13.16	No	ns	0.3732
	M0 vs. 1:5	8.913	0.6707 to 17.16	Yes	*	0.0319
	M0 vs. 1:10	1.18	-7.063 to 9.423	No	ns	0.9975
	M0 vs. 1:20	0.9067	-7.336 to 9.149	No	ns	0.9995
	M0 vs. 1:50	-0.3667	-8.609 to 7.876	No	ns	0.9998
	M0 vs. Puromycin	72.77	64.53 to 81.02	Yes	****	<0.0001

## Sheet: Fig 2
Phagocytosis by flow cytometry
		M0+CytD+SMPs					M0+SMPs
	3 h	15.2	21.2	10.6	12.4	7.84	19.2	20.8	12.7	14.3	11.7
	24 h	4.72	19.6	21.2	25.1	25.3	14	12.9	28	32	24
	2way ANOVA
	Sidak's multiple comparisons test	Mean Diff.	95.00% CI of diff.	Significant?	Summary	Adjusted P Value
	3 h - 24 h
	M0+CytD+SMPs	-5.736	-20.17 to 8.696	No	ns	0.5202
	M0+SMPs	-6.44	-20.87 to 7.992	No	ns	0.4461
	Test details	Mean 1	Mean 2	Mean Diff.	SE of diff.	N1	N2	t	DF
	3 h - 24 h
	M0+CytD+SMPs	13.45	19.18	-5.736	5.261	5	5	1.09	8
	M0+SMPs	15.74	22.18	-6.44	5.261	5	5	1.224	8
n=5
Fig 2C
	3 h																					3 h
	M0+CytD+SMPs																					M0+SMPs
1	15.2																				1	19.2
2	21.2																				2	20.8
3	10.6																				3	12.7
4	12.4																				4	14.3
5	7.84																				5	11.7
	24 h																					24 h
	M0+CytD+SMPs																					M0+SMPs
1	4.72																				1	14
2	19.6																				2	12.9
3	21.2																				3	28
4	25.1																				4	32
5	25.3																				5	24

## Sheet: Fig 3
	B									C		1 SMP	2 SMPs	3 SMPs	4 SMPs	5 SMPs	6 SMPs	7 SMPs	8 SMPs
		Cit-D + SMPs			SMPs					3 h	CytD + SMPs	0.33	0	0	0	0	0	0	0
	3 h	0	0	1	8	13	13				SMPs	6	4	1.33	0	0	0	0	0
	24 h	2	4	4	28	19	32
										24 h	CytD + SMPs	2.67	0.67
	Sidak's multiple comparisons test	Mean Diff.	95.00% CI of diff.	Significant?	Summary	Adjusted P Value					SMPs	12.67	7.67	2.67	1.33	1.67	0.33	0	0.33
	Cit-D + SMPs - SMPs
	3 h	-11	-19.26 to -2.745	Yes	*	0.0128
	24 h	-23	-31.26 to -14.74	Yes	****	0.0001
	3 h - 24 h
	Cit-D + SMPs	-3	-14.19 to 8.191	No	ns	0.6442
	SMPs	-15	-26.19 to -3.809	Yes	*	0.019

## Sheet: Fig 4
	Median Fluorescence Intense in M0 MH-S macrophages
	CD80		CD86		MHC II		CD369		CD206		CD209
	M0	M0+SMPs	M0	M0+SMPs	M0	M0+SMPs	M0	M0+SMPs	M0	M0+SMPs	M0	M0+SMPs
	1646	1695	26219	23340	1787	663	260	123	123	174	253	383
	1887	1724	27308	24371	1516	1046	231	383	72.3	108	333	347
	1663	1802	25796	23721	787	1286	311	297	94	108	326	326
	2014	2701	17753	17845	962	840	-152	-94	158	177	321	241
	2118	2736	17661	17433	886	786	0	-72	125	201	253	222
	2150	2689	18315	17661	870	933	-67	-125	144	157	283	267
From the population of singlets events and previously compensated cells. The boxes show the cells without stimulus in red and cells stimulated with SMPs in blue.
Pe-Cy5-CD80										APC-eFluor708-CD86										FITC-MHC II
eFluor710-CD369										eFluor450-CD206										PE-CD209
		eFluor710-CD369 in M1-polarized MH-S macrophages									eFluor450-CD206 and PE-CD209 in M2-polarized MH-S macrophages

## Sheet: Fig 5
NO
		M0						M0 + SMPs						M0 + SS						M0 + Zym
	3H	460.2	442.9	442.1	60.38	32.78	24.28	461	447.8	432.2	36.2	23.44	15.88	447.8	436.3	433.8	46.51	25.98	19.23	448.6	437.9	432.2	41.35	24.28	20.91
	24H	467.6	451.9	459.4	31.93	23.44	25.98	441.2	437.1	430.6	25.98	16.72	12.56	451.9	444.5	442.9	27.67	19.23	20.91	469.3	467.6	470.1	34.49	25.98	17.56
	48H	668.9	627.9	627.9	546	513.6	501.5	646.9	626.5	618.5	534.6	508.4	510.2	650.6	633	635.9	520.6	505.8	511.9	714.8	697	713.4	540.7	515.4	514.5
	Tukey's multiple comparisons test	Mean Diff.	95.00% CI of diff.	Significant?	Summary	Adjusted P Value
	3
	M0 vs. M0 + SMPs	7.687	-395.0 to 410.4	No	ns	>0.9999
	M0 vs. M0 + SS	8.837	-387.4 to 405.1	No	ns	0.9999
	M0 vs. M0 + Zym	9.567	-387.6 to 406.7	No	ns	0.9998
	M0 + SMPs vs. M0 + SS	1.15	-401.2 to 403.5	No	ns	>0.9999
	M0 + SMPs vs. M0 + Zym	1.88	-401.3 to 405.1	No	ns	>0.9999
	M0 + SS vs. M0 + Zym	0.73	-396.0 to 397.5	No	ns	>0.9999
	24
	M0 vs. M0 + SMPs	16.02	-395.6 to 427.6	No	ns	0.9994
	M0 vs. M0 + SS	8.857	-405.5 to 423.2	No	ns	0.9999
	M0 vs. M0 + Zym	-4.13	-427.8 to 419.6	No	ns	>0.9999
	M0 + SMPs vs. M0 + SS	-7.158	-414.4 to 400.1	No	ns	>0.9999
	M0 + SMPs vs. M0 + Zym	-20.15	-437.1 to 396.8	No	ns	0.9988
	M0 + SS vs. M0 + Zym	-12.99	-432.6 to 406.7	No	ns	0.9997
	48
	M0 vs. M0 + SMPs	6.783	-110.8 to 124.4	No	ns	0.9979
	M0 vs. M0 + SS	4.667	-118.6 to 128.0	No	ns	0.9994
	M0 vs. M0 + Zym	-35	-192.9 to 122.9	No	ns	0.8965
	M0 + SMPs vs. M0 + SS	-2.117	-120.1 to 115.9	No	ns	>0.9999
	M0 + SMPs vs. M0 + Zym	-41.78	-197.0 to 113.5	No	ns	0.8279
	M0 + SS vs. M0 + Zym	-39.67	-197.7 to 118.4	No	ns	0.859
	M0
	3 vs. 24	0.3983	-127.0 to 127.8	No	ns	>0.9999
	3 vs. 48	-337.2	-464.6 to -209.8	Yes	****	<0.0001
	24 vs. 48	-337.6	-465.0 to -210.1	Yes	****	<0.0001
	M0 + SMPs
	3 vs. 24	8.727	-118.7 to 136.2	No	ns	0.9848
	3 vs. 48	-338.1	-465.5 to -210.7	Yes	****	<0.0001
	24 vs. 48	-346.8	-474.3 to -219.4	Yes	****	<0.0001
	M0 + SS
	3 vs. 24	0.4183	-127.0 to 127.9	No	ns	>0.9999
	3 vs. 48	-341.4	-468.8 to -213.9	Yes	****	<0.0001
	24 vs. 48	-341.8	-469.2 to -214.3	Yes	****	<0.0001
	M0 + Zym
	3 vs. 24	-13.3	-140.7 to 114.1	No	ns	0.9651
	3 vs. 48	-381.8	-509.2 to -254.3	Yes	****	<0.0001
	24 vs. 48	-368.5	-495.9 to -241.0	Yes	****	<0.0001
		M1						M1 + SMPs						M1 + SS						M1 + Zym
	3H	588.7	601.6	665.4	43.07	43.07	45.65	633.4	595.6	621.3	54.3	43.07	49.97	593.9	562.4	570	25.98	26.82	38.77	540.4	548.8	553.9	25.13	14.22	24.28
	24H	730.9	583.6	705.4	269.5	331.9	282.3	712.4	623.9	701.1	71.73	69.98	107	775.9	727.4	740.5	201.2	230.2	235.7	702.8	716	723	292.4	104.3	336.5
	48H	937.3	793.1	934.2	1517	1747	1668	943.6	848.9	934.2	803	787.5	923.6	1005	954.6	997.2	1209	1340	1370	966.4	981.4	990.1	1692	935.6	1793
	Tukey's multiple comparisons test	Mean Diff.	95.00% CI of diff.	Significant?	Summary	Adjusted P Value
	3
	M1 vs. M1 + SMPs	-1.692	-555.5 to 552.1	No	ns	>0.9999
	M1 vs. M1 + SS	28.27	-514.9 to 571.5	No	ns	0.9985
	M1 vs. M1 + Zym	46.79	-488.2 to 581.8	No	ns	0.9928
	M1 + SMPs vs. M1 + SS	29.96	-508.9 to 568.8	No	ns	0.9981
	M1 + SMPs vs. M1 + Zym	48.49	-482.0 to 579.0	No	ns	0.9919
	M1 + SS vs. M1 + Zym	18.52	-500.2 to 537.2	No	ns	0.9995
	24
	M1 vs. M1 + SMPs	102.9	-401.4 to 607.2	No	ns	0.9152
	M1 vs. M1 + SS	-1.217	-457.0 to 454.6	No	ns	>0.9999
	M1 vs. M1 + Zym	4.767	-428.5 to 438.1	No	ns	>0.9999
	M1 + SMPs vs. M1 + SS	-104.1	-651.6 to 443.4	No	ns	0.9347
	M1 + SMPs vs. M1 + Zym	-98.15	-631.8 to 435.5	No	ns	0.9397
	M1 + SS vs. M1 + Zym	5.983	-487.0 to 499.0	No	ns	>0.9999
	48
	M1 vs. M1 + SMPs	392.6	-241.6 to 1027	No	ns	0.2267
	M1 vs. M1 + SS	120.1	-508.6 to 748.8	No	ns	0.9168
	M1 vs. M1 + Zym	39.68	-689.7 to 769.1	No	ns	0.9982
	M1 + SMPs vs. M1 + SS	-272.5	-546.0 to 1.003	No	ns	0.0508
	M1 + SMPs vs. M1 + Zym	-353	-953.5 to 247.6	No	ns	0.258
	M1 + SS vs. M1 + Zym	-80.45	-677.0 to 516.1	No	ns	0.9683
	M2						M2 + SMPs						M2 + SS						M2 + Zym
3H	437.1	450.3	445.3	20.91	21.75	24.28	436.3	445.3	441.2	17.56	11.73	7.63	435.5	436.3	428.9	10.91	13.39	13.39	440.4	441.2	442.1	10.91	6.816	4.396
24H	440.4	437.1	436.3	19.23	15.88	20.07	431.4	427.3	427.3	14.22	6.816	4.396	437.1	440.4	434.7	15.05	19.23	18.39	449.5	451.9	458.5	24.28	2.344	20.91
48H	614.1	607.6	611.2	534.6	518	532	620.7	617	609.8	515.4	500.6	510.2	627.9	628.7	631.6	533.7	515.4	525	665.2	665.2	674.8	535.5	532.8	561.8
	Tukey's multiple comparisons test	Mean Diff.	95.00% CI of diff.	Significant?	Summary	Adjusted P Value
	3
	M2 vs. M2 + SMPs	6.653	-404.9 to 418.2	No	ns	>0.9999
	M2 vs. M2 + SS	10.21	-397.6 to 418.0	No	ns	0.9998
	M2 vs. M2 + Zym	8.97	-405.1 to 423.1	No	ns	0.9999
	M2 + SMPs vs. M2 + SS	3.555	-407.5 to 414.6	No	ns	>0.9999
	M2 + SMPs vs. M2 + Zym	2.316	-415.0 to 419.6	No	ns	>0.9999
	M2 + SS vs. M2 + Zym	-1.239	-414.9 to 412.4	No	ns	>0.9999
	24
	M2 vs. M2 + SMPs	9.591	-396.6 to 415.8	No	ns	0.9999
	M2 vs. M2 + SS	0.685	-405.4 to 406.7	No	ns	>0.9999
	M2 vs. M2 + Zym	-6.409	-421.3 to 408.5	No	ns	>0.9999
	M2 + SMPs vs. M2 + SS	-8.906	-415.3 to 397.5	No	ns	0.9999
	M2 + SMPs vs. M2 + Zym	-16	-431.2 to 399.2	No	ns	0.9994
	M2 + SS vs. M2 + Zym	-7.094	-422.1 to 408.0	No	ns	>0.9999
	48
	M2 vs. M2 + SMPs	7.3	-86.94 to 101.5	No	ns	0.9948
	M2 vs. M2 + SS	-7.467	-100.2 to 85.31	No	ns	0.9942
	M2 vs. M2 + Zym	-36.3	-143.0 to 70.39	No	ns	0.715
	M2 + SMPs vs. M2 + SS	-14.77	-117.8 to 88.23	No	ns	0.9703
	M2 + SMPs vs. M2 + Zym	-43.6	-157.8 to 70.59	No	ns	0.6559
	M2 + SS vs. M2 + Zym	-28.83	-142.1 to 84.45	No	ns	0.8603
	M2
	3 vs. 24	5.11	-137.5 to 147.8	No	ns	0.9958
	3 vs. 48	-336.3	-479.0 to -193.7	Yes	****	<0.0001
	24 vs. 48	-341.4	-484.1 to -198.8	Yes	****	<0.0001
	M2 + SMPs
	3 vs. 24	8.048	-134.6 to 150.7	No	ns	0.9897
	3 vs. 48	-335.7	-478.3 to -193.0	Yes	****	<0.0001
	24 vs. 48	-343.7	-486.4 to -201.1	Yes	****	<0.0001
	M2 + SS
	3 vs. 24	-4.413	-147.1 to 138.2	No	ns	0.9969
	3 vs. 48	-354	-496.6 to -211.3	Yes	****	<0.0001
	24 vs. 48	-349.6	-492.2 to -206.9	Yes	****	<0.0001
	M2 + Zym
	3 vs. 24	-10.27	-152.9 to 132.4	No	ns	0.9832
	3 vs. 48	-381.6	-524.2 to -238.9	Yes	****	<0.0001
	24 vs. 48	-371.3	-514.0 to -228.7	Yes	****	<0.0001

## Sheet: Fig 6
Glucose Uptake
F=(100 mg/dL/Abs calibrator)
mg/dL = Abs sample x F
%consumption= [(mg/dL blank - mg/dL sample)/mg/dL blank]x100
	M0						M0 SMPs						M0 SS						M0 Zym
3H	19.4	7.2	32.6	0	0	0	21.8	0	6.2	0	7.7	1.3	7.9	2.8	11.3	1	0	0	8.91648	30.9255	3.16027	0	0	0
24H	28.3	48.6	33.4	14.8	11.2	14.5	42.2	48.6	40.1	15.6	16.2	16.5	48.3	50.6	42.5	14.2	13.3	9.7	0	41.4882	40.8117	10.8911	8.51485	13.8614
48H	76	54.9	75.6	21.5	21.8	36.5	64.2	60	70.5	33.7	34.4	34.7	74.3	73.9	73	28.5	30.4	26.1	75.5618	73.0337	75.1404	24.2331	22.0859	30.6748
Tukey's multiple comparisons test	Mean Diff.	95.00% CI of diff.	Significant?	Summary	Adjusted P Value
3
M0 vs. M0 SMPs	3.7	-14.54 to 21.94	No	ns	0.8739
M0 vs. M0 SS	6.033	-7.235 to 19.30	No	ns	0.4206
M0 vs. M0 Zym	2.7	-23.36 to 28.75	No	ns	0.979
M0 SMPs vs. M0 SS	2.333	-8.453 to 13.12	No	ns	0.8528
M0 SMPs vs. M0 Zym	-1	-24.21 to 22.21	No	ns	0.9984
M0 SS vs. M0 Zym	-3.334	-22.30 to 15.63	No	ns	0.9117
24
M0 vs. M0 SMPs	-4.733	-12.51 to 3.045	No	ns	0.2304
M0 vs. M0 SS	-4.633	-17.87 to 8.599	No	ns	0.6045
M0 vs. M0 Zym	5.872	-12.23 to 23.98	No	ns	0.6543
M0 SMPs vs. M0 SS	0.1	-6.754 to 6.954	No	ns	>0.9999
M0 SMPs vs. M0 Zym	10.61	-13.17 to 34.38	No	ns	0.4342
M0 SS vs. M0 Zym	10.51	-18.14 to 39.15	No	ns	0.5731
48
M0 vs. M0 SMPs	-1.867	-16.64 to 12.91	No	ns	0.9634
M0 vs. M0 SS	-3.317	-18.91 to 12.28	No	ns	0.8586
M0 vs. M0 Zym	-2.405	-14.75 to 9.944	No	ns	0.8858
M0 SMPs vs. M0 SS	-1.45	-15.02 to 12.12	No	ns	0.9771
M0 SMPs vs. M0 Zym	-0.5383	-16.71 to 15.63	No	ns	0.9992
M0 SS vs. M0 Zym	0.9117	-6.160 to 7.984	No	ns	0.9613
	M1						M1 SMPs						M1 SS						M1 Zym
3H	15.3	28.6	77.3	0	0	2.8	0	0	3.5	0	0	0	0.1	9.6	8.9	0	1.9	0	1.8	15.7	7.6	0	0	0
24H	5.3	15.1	8	13.6	16.8	11.8	44.2	44.9	34	8.2	3.5	2.9	34.4	8.3	35.4	11.2	2	12.1	12.7	18.5	1.6	5	6.4	7
48H	7.3	1.4	0	18.1	21.2	28.8	2.7	5.6	1.4	8	8	17.2	0	0	0	16.9	6.7	24.2	0	0	0	14.4	15.3	17.2
Tukey's multiple comparisons test	Mean Diff.	95.00% CI of diff.	Significant?	Summary	Adjusted P Value
3
M1 vs. M1 SMPs	20.08	1.452 to 38.71	Yes	*	0.0308
M1 vs. M1 SS	17.25	-1.382 to 35.88	No	ns	0.0774
M1 vs. M1 Zym	16.48	-2.148 to 35.11	No	ns	0.0977
M1 SMPs vs. M1 SS	-2.833	-21.46 to 15.80	No	ns	0.9757
M1 SMPs vs. M1 Zym	-3.6	-22.23 to 15.03	No	ns	0.9523
M1 SS vs. M1 Zym	-0.7667	-19.40 to 17.86	No	ns	0.9995
24
M1 vs. M1 SMPs	-11.18	-29.81 to 7.448	No	ns	0.3766
M1 vs. M1 SS	-5.467	-24.10 to 13.16	No	ns	0.8549
M1 vs. M1 Zym	3.233	-15.40 to 21.86	No	ns	0.9647
M1 SMPs vs. M1 SS	5.717	-12.91 to 24.35	No	ns	0.8377
M1 SMPs vs. M1 Zym	14.42	-4.215 to 33.05	No	ns	0.175
M1 SS vs. M1 Zym	8.7	-9.932 to 27.33	No	ns	0.5887
48
M1 vs. M1 SMPs	5.65	-12.98 to 24.28	No	ns	0.8424
M1 vs. M1 SS	4.833	-13.80 to 23.46	No	ns	0.8942
M1 vs. M1 Zym	4.983	-13.65 to 23.61	No	ns	0.8854
M1 SMPs vs. M1 SS	-0.8167	-19.45 to 17.81	No	ns	0.9994
M1 SMPs vs. M1 Zym	-0.6667	-19.30 to 17.96	No	ns	0.9997
M1 SS vs. M1 Zym	0.15	-18.48 to 18.78	No	ns	>0.9999
	M2						M2 SMPs						M2 SS						M2 Zym
3H	3.8	3.8	4.2	0	0	0	7.9	15.7	0	0	0	0	24.8	16.4	0	0	0	0	21.1	0.8	0	0	0	0
24H	43.5	16.5	6.7	2.3	8.5	2	49.9	4.3	0	0	1.4	0	47.6	3.9	44.5	5.8	3.5	7	21.2	36.4	2.9	0	1.4	8.2
48H	50.7	49	65	27.6	18.1	21.5	65.9	70.9	63.3	17.2	8.6	13.2	70.1	70.5	62.5	13.5	16.3	37.4	70.1	71.3	73.5	13.2	11	33.7
Tukey's multiple comparisons test	Mean Diff.	95.00% CI of diff.	Significant?	Summary	Adjusted P Value
3
M2 vs. M2 SMPs	-1.967	-17.46 to 13.53	No	ns	0.9856
M2 vs. M2 SS	-4.9	-20.39 to 10.59	No	ns	0.8252
M2 vs. M2 Zym	-1.683	-17.18 to 13.81	No	ns	0.9908
M2 SMPs vs. M2 SS	-2.933	-18.43 to 12.56	No	ns	0.9549
M2 SMPs vs. M2 Zym	0.2833	-15.21 to 15.78	No	ns	>0.9999
M2 SS vs. M2 Zym	3.217	-12.28 to 18.71	No	ns	0.9418
24
M2 vs. M2 SMPs	3.983	-11.51 to 19.48	No	ns	0.8966
M2 vs. M2 SS	-5.467	-20.96 to 10.03	No	ns	0.7732
M2 vs. M2 Zym	1.567	-13.93 to 17.06	No	ns	0.9926
M2 SMPs vs. M2 SS	-9.45	-24.94 to 6.043	No	ns	0.3627
M2 SMPs vs. M2 Zym	-2.417	-17.91 to 13.08	No	ns	0.9739
M2 SS vs. M2 Zym	7.033	-8.460 to 22.53	No	ns	0.6105
48
M2 vs. M2 SMPs	-1.2	-16.69 to 14.29	No	ns	0.9966
M2 vs. M2 SS	-6.4	-21.89 to 9.093	No	ns	0.6783
M2 vs. M2 Zym	-6.817	-22.31 to 8.677	No	ns	0.6338
M2 SMPs vs. M2 SS	-5.2	-20.69 to 10.29	No	ns	0.7983
M2 SMPs vs. M2 Zym	-5.617	-21.11 to 9.877	No	ns	0.7586
M2 SS vs. M2 Zym	-0.4167	-15.91 to 15.08	No	ns	0.9999
Lactate Release
	M0						M0 SMPs						M0 SS						M0 Zym
3H	2.7	2.1	2.6	1.795	1.171	1.521	1.5	0.9	0.9	0.625	0.524	0.537	2.8	2.4	2.6	1.9	1.829	1.884	2.7	2.6	2.6	1.644	1.95	1.983
24H	8.7	6.1	7.7	3.29	3.226	3.762	8.1	6.4	6.9	3.732	3.884	3.795	8.9	7.9	6.7	4.096	3.872	4.081	9	7.8	8.7	4.144	4.267	4.039
48H	19.8	11.5	18.3	9.436	8.704	11.072	18	18.1	18.5	10.603	11.218	11.163	17.9	17.2	24.2	10.526	9.102	11.31	16.4	15.2	17.8	11.1	10.109	9.82
	3
	M0 vs. M0 SMPs	1.15	0.6334 to 1.667	Yes	**	0.0017
	M0 vs. M0 SS	-0.2543	-0.6156 to 0.1070	No	ns	0.1568
	M0 vs. M0 Zym	-0.265	-0.8171 to 0.2871	No	ns	0.3825
	M0 SMPs vs. M0 SS	-1.405	-1.654 to -1.155	Yes	****	0.0001
	M0 SMPs vs. M0 Zym	-1.415	-1.823 to -1.007	Yes	***	0.0002
	M0 SS vs. M0 Zym	-0.01067	-0.2621 to 0.2408	No	ns	0.9984
	24
	M0 vs. M0 SMPs	-0.0055	-0.8888 to 0.8778	No	ns	>0.9999
	M0 vs. M0 SS	-0.4618	-1.837 to 0.9137	No	ns	0.6322
	M0 vs. M0 Zym	-0.862	-1.662 to -0.06163	Yes	*	0.0379
	M0 SMPs vs. M0 SS	-0.4563	-1.384 to 0.4711	No	ns	0.3651
	M0 SMPs vs. M0 Zym	-0.8565	-1.806 to 0.09251	No	ns	0.0719
	M0 SS vs. M0 Zym	-0.4002	-1.609 to 0.8086	No	ns	0.6412
	48
	M0 vs. M0 SMPs	-1.462	-5.813 to 2.889	No	ns	0.6316
	M0 vs. M0 SS	-1.904	-6.694 to 2.886	No	ns	0.5166
	M0 vs. M0 Zym	-0.2695	-4.043 to 3.504	No	ns	0.9928
	M0 SMPs vs. M0 SS	-0.4423	-4.520 to 3.636	No	ns	0.9761
	M0 SMPs vs. M0 Zym	1.193	-0.4861 to 2.871	No	ns	0.1528
	M0 SS vs. M0 Zym	1.635	-2.336 to 5.605	No	ns	0.4916
	M0 SMPs vs. M0 Zym	1.193	-0.5270 to 2.912	No	ns	0.2554
	M0 SS vs. M0 Zym	1.635	-0.08465 to 3.354	No	ns	0.067
	M1						M1 SMPs						M1 SS						M1 Zym
3H	2.5	2.7	2.4	2.289	1.956	1.925	0.9	0.7	0.8	0.532	0.465	0.538	2.2	2.5	2.4	1.846	1.877	1.907	2.2	2.2	2	1.945	1.724	1.183
24H	3.7	2.8	2.5	3.542	4.032	4.128	3.7	3	2.8	2.757	2.567	3.165	3.7	3.7	3.5	3.219	3.249	3.424	3.5	3.4	3.1	3.442	2.266	2.942
48H	4.1	3.7	3.5	8.469	8.612	9.722	4.5	4.3	3.8	5.218	4.549	6.621	4.7	4.4	4.2	6.115	6.197	6.702	4.5	4.1	4.1	7.631	3.972	8.262
Tukey's multiple comparisons test	Mean Diff.	95.00% CI of diff.	Significant?	Summary	Adjusted P Value
3
M1 vs. M1 SMPs	1.639	0.6697 to 2.609	Yes	***	0.0004
M1 vs. M1 SS	0.1733	-0.7961 to 1.143	No	ns	0.9616
M1 vs. M1 Zym	0.4197	-0.5498 to 1.389	No	ns	0.6456
M1 SMPs vs. M1 SS	-1.466	-2.435 to -0.4964	Yes	**	0.0015
M1 SMPs vs. M1 Zym	-1.22	-2.189 to -0.2501	Yes	**	0.0093
M1 SS vs. M1 Zym	0.2463	-0.7231 to 1.216	No	ns	0.8998
24
M1 vs. M1 SMPs	0.4522	-0.5173 to 1.422	No	ns	0.5896
M1 vs. M1 SS	-0.015	-0.9844 to 0.9544	No	ns	>0.9999
M1 vs. M1 Zym	0.342	-0.6274 to 1.311	No	ns	0.7732
M1 SMPs vs. M1 SS	-0.4672	-1.437 to 0.5023	No	ns	0.5637
M1 SMPs vs. M1 Zym	-0.1102	-1.080 to 0.8593	No	ns	0.9896
M1 SS vs. M1 Zym	0.357	-0.6124 to 1.326	No	ns	0.7498
48
M1 vs. M1 SMPs	1.519	0.5497 to 2.489	Yes	**	0.001
M1 vs. M1 SS	0.9648	-0.004609 to 1.934	No	ns	0.0515
M1 vs. M1 Zym	0.923	-0.04644 to 1.892	No	ns	0.0665
M1 SMPs vs. M1 SS	-0.5543	-1.524 to 0.4151	No	ns	0.4189
M1 SMPs vs. M1 Zym	-0.5962	-1.566 to 0.3733	No	ns	0.3556
M1 SS vs. M1 Zym	-0.04183	-1.011 to 0.9276	No	ns	0.9994
	M2						M2 SMPs						M2 SS						M2 Zym
3H	2.5	2.5	2.7	1.945	1.978	1.908	0.9	0.8	0.8	0.594	0.483	0.508	2.6	2.6	2.3	1.91	1.808	1.979	2.5	2.7	2.5	1.845	1.762	1.94
24H	6.3	6	6.2	3.991	3.451	4.014	7.3	6.3	7	3.142	2.626	2.987	8.2	7.9	7.3	3.168	3.22	4.189	7.9	7.7	8.1	2.604	3.267	4.651
48H	16.8	15.8	18.1	10.174	7.872	8.664	18.6	21.2	17.9	7.303	5.122	6.49	19.5	19.8	17.6	6.587	7.171	11.749	19.7	19.1	18.4	5.981	7.88	12.636
Tukey's multiple comparisons test	Mean Diff.	95.00% CI of diff.	Significant?	Summary	Adjusted P Value
3
M2 vs. M2 SMPs	1.574	1.266 to 1.882	Yes	****	<0.0001
M2 vs. M2 SS	0.05567	-0.2430 to 0.3544	No	ns	0.8976
M2 vs. M2 Zym	0.04733	-0.1901 to 0.2848	No	ns	0.8791
M2 SMPs vs. M2 SS	-1.519	-1.815 to -1.223	Yes	****	<0.0001
M2 SMPs vs. M2 Zym	-1.527	-1.909 to -1.145	Yes	****	<0.0001
M2 SS vs. M2 Zym	-0.008333	-0.1833 to 0.1666	No	ns	0.9978
24
M2 vs. M2 SMPs	0.1002	-1.268 to 1.469	No	ns	0.9923
M2 vs. M2 SS	-0.6702	-2.387 to 1.047	No	ns	0.5297
M2 vs. M2 Zym	-0.711	-2.662 to 1.240	No	ns	0.5776
M2 SMPs vs. M2 SS	-0.7703	-1.648 to 0.1075	No	ns	0.0791
M2 SMPs vs. M2 Zym	-0.8112	-1.988 to 0.3656	No	ns	0.1663
M2 SS vs. M2 Zym	-0.04083	-0.8071 to 0.7254	No	ns	0.997
48
M2 vs. M2 SMPs	0.1325	-4.766 to 5.031	No	ns	0.9996
M2 vs. M2 SS	-0.8328	-5.212 to 3.546	No	ns	0.8923
M2 vs. M2 Zym	-1.048	-5.625 to 3.529	No	ns	0.832
M2 SMPs vs. M2 SS	-0.9653	-4.633 to 2.702	No	ns	0.7712
M2 SMPs vs. M2 Zym	-1.18	-5.681 to 3.321	No	ns	0.773
M2 SS vs. M2 Zym	-0.215	-1.291 to 0.8606	No	ns	0.8783

## Sheet: Fig 7
IL-1Beta
	Hours	M0		M0+SMPs		M0+SS		M0+Zym			M1		M1+SMPs		M1+SS		M1+Zym			M2		M2+SMPs		M2+SS		M2+Zym
	3	1.407	1.407	1.889	2.845	3.083	2.129	1.407	3.32		11.72	4.736	20.95	3.32	25.55	1.407	14.03	1.889		2.368	2.368	3.32	3.32	4.03	2.845	3.32	2.845
	24	0.9208	1.889	1.407	0.9208	1.407	4.265	1.889	1.407		23.25	8.011	17.26	4.736	25.32	7.079	10.33	8.941		2.368	2.845	2.845	2.368	2.845	2.845	3.793	2.845
	48	1.889	0.9208	2.363	3.08	2.368	0.9208	5.676	6.144		20.95	20.95	24.515	7.775	27.84	19.8	23.25	43.35		3.32	4.03	3.319	2.606	4.736	4.265	7.079	6.612
	Dunnett's multiple comparisons test	Mean Diff.	95.00% CI of diff.	Significant?	Summary	Adjusted P Value		Tukey's multiple comparisons test	Mean Diff.	95.00% CI of diff.	Significant?	Summary	Adjusted P Value
	3							M0
	M0 vs. M0+SMPs	-0.96	-3.336 to 1.416	No	ns	0.5835		3 vs. 24	0.0021	-2.950 to 2.955	No	ns	>0.9999
	M0 vs. M0+SS	-1.199	-3.575 to 1.177	No	ns	0.421		3 vs. 48	0.0021	-2.950 to 2.955	No	ns	>0.9999
	M0 vs. M0+Zym	-0.9565	-3.333 to 1.420	No	ns	0.5858		24 vs. 48	0	-2.952 to 2.952	No	ns	>0.9999
	24							M0+SMPs
	M0 vs. M0+SMPs	0.241	-2.135 to 2.617	No	ns	0.9857		3 vs. 24	1.203	-1.749 to 4.156	No	ns	0.5049
	M0 vs. M0+SS	-1.431	-3.807 to 0.9449	No	ns	0.2925		3 vs. 48	-0.3545	-3.307 to 2.598	No	ns	0.9377
	M0 vs. M0+Zym	-0.2431	-2.619 to 2.133	No	ns	0.9853		24 vs. 48	-1.558	-4.510 to 1.395	No	ns	0.3377
	48							M0+SS
	M0 vs. M0+SMPs	-1.317	-3.693 to 1.059	No	ns	0.3518		3 vs. 24	-0.23	-3.182 to 2.722	No	ns	0.9731
	M0 vs. M0+SS	-0.2395	-2.616 to 2.137	No	ns	0.9859		3 vs. 48	0.9616	-1.991 to 3.914	No	ns	0.6375
	M0 vs. M0+Zym	-4.505	-6.881 to -2.129	Yes	***	0.0007		24 vs. 48	1.192	-1.761 to 4.144	No	ns	0.511
	3							M0+Zym
	M1 vs. M1+SMPs	-3.907	-31.63 to 23.82	No	ns	0.9638		3 vs. 24	0.7155	-2.237 to 3.668	No	ns	0.7744
	M1 vs. M1+SS	-5.251	-32.97 to 22.47	No	ns	0.9202		3 vs. 48	-3.547	-6.499 to -0.5940	Yes	*	0.0217
	M1 vs. M1+Zym	0.2685	-27.45 to 27.99	No	ns	>0.9999		24 vs. 48	-4.262	-7.214 to -1.310	Yes	**	0.0083
	24							M1
	M1 vs. M1+SMPs	4.632	-23.09 to 32.36	No	ns	0.9425		3 vs. 24	-7.403	-27.64 to 12.84	No	ns	0.5715
	M1 vs. M1+SS	-0.569	-28.29 to 27.15	No	ns	>0.9999		3 vs. 48	-12.72	-32.96 to 7.520	No	ns	0.2313
	M1 vs. M1+Zym	5.995	-21.73 to 33.72	No	ns	0.8885		24 vs. 48	-5.32	-25.56 to 14.92	No	ns	0.7416
	48							M1+SMPs
	M1 vs. M1+SMPs	4.805	-22.92 to 32.53	No	ns	0.9367		3 vs. 24	1.137	-19.11 to 21.38	No	ns	0.9859
	M1 vs. M1+SS	-2.87	-30.59 to 24.85	No	ns	0.9848		3 vs. 48	-4.01	-24.25 to 16.23	No	ns	0.8414
	M1 vs. M1+Zym	-12.35	-40.07 to 15.37	No	ns	0.5137		24 vs. 48	-5.147	-25.39 to 15.10	No	ns	0.7553
	3							M1+SS
	M2 vs. M2+SMPs	-0.952	-2.105 to 0.2015	No	ns	0.1129		3 vs. 24	-2.721	-22.96 to 17.52	No	ns	0.9227
	M2 vs. M2+SS	-1.07	-2.223 to 0.08396	No	ns	0.0705		3 vs. 48	-10.34	-30.58 to 9.901	No	ns	0.3583
	M2 vs. M2+Zym	-0.7145	-1.868 to 0.4390	No	ns	0.2732		24 vs. 48	-7.621	-27.86 to 12.62	No	ns	0.554
	24							M1+Zym
	M2 vs. M2+SMPs	0	-1.153 to 1.153	No	ns	>0.9999		3 vs. 24	-1.676	-21.92 to 18.57	No	ns	0.9697
	M2 vs. M2+SS	-0.2385	-1.392 to 0.9150	No	ns	0.9002		3 vs. 48	-25.34	-45.58 to -5.098	Yes	*	0.0176
	M2 vs. M2+Zym	-0.7125	-1.866 to 0.4410	No	ns	0.2752		24 vs. 48	-23.66	-43.91 to -3.422	Yes	*	0.0247
	48							M2
	M2 vs. M2+SMPs	0.7125	-0.4410 to 1.866	No	ns	0.2752		3 vs. 24	-0.2385	-1.081 to 0.6036	No	ns	0.7081
	M2 vs. M2+SS	-0.8255	-1.979 to 0.3280	No	ns	0.1834		3 vs. 48	-1.307	-2.149 to -0.4649	Yes	**	0.0055
	M2 vs. M2+Zym	-3.171	-4.324 to -2.017	Yes	****	<0.0001		24 vs. 48	-1.069	-1.911 to -0.2264	Yes	*	0.0165
								M2+SMPs
								3 vs. 24	0.7135	-0.1286 to 1.556	No	ns	0.095
								3 vs. 48	0.3575	-0.4846 to 1.200	No	ns	0.4787
								24 vs. 48	-0.356	-1.198 to 0.4861	No	ns	0.4814
								M2+SS
								3 vs. 24	0.5925	-0.2496 to 1.435	No	ns	0.1717
								3 vs. 48	-1.063	-1.905 to -0.2209	Yes	*	0.0169
								24 vs. 48	-1.656	-2.498 to -0.8134	Yes	**	0.0013
								M2+Zym
								3 vs. 24	-0.2365	-1.079 to 0.6056	No	ns	0.712
								3 vs. 48	-3.763	-4.605 to -2.921	Yes	****	<0.0001
								24 vs. 48	-3.527	-4.369 to -2.684	Yes	****	<0.0001
TNF-alfa
	Hours	M0		M0+SMPs		M0+SS		M0+Zym			M1		M1+SMPs		M1+SS		M1+Zym			M2		M2+SMPs		M2+SS		M2+Zym
	3	0.787	0.787	80.69	9.502	68.52	5.549	74.53	14.95		21.23	29.19	21.23	21.49	28.73	19.67	22.63	20.2		3.3	3.579	38.36	15.25	23.5	5.09	38.89	11.87
	24	5.545	5.09	12.51	9.679	5.992	9.502	16.4	18.61		9.502	33.43	10.55	7.639	10.2	35.28	10.88	43.94		6.421	6.421	13.14	7.243	5.992	5.992	15.82	27.1
	48	33.43	4.612	40.945	18.77	27.1	9.143	46.15	44.34		19.94	39.1	26.33	14.757	23.5	37.63	34.52	63.52		33.21	8.592	30.55	11.05	29.19	12.35	40.87	41.07
	Dunnett's multiple comparisons test	Mean Diff.	95.00% CI of diff.	Significant?	Summary	Adjusted P Value		Tukey's multiple comparisons test	Mean Diff.	95.00% CI of diff.	Significant?	Summary	Adjusted P Value
	3							M0
	M0 vs. M0+SMPs	-44.31	-109.7 to 21.08	No	ns	0.2154		3 vs. 24	-4.531	-67.30 to 58.24	No	ns	0.9769
	M0 vs. M0+SS	-36.25	-101.6 to 29.14	No	ns	0.3516		3 vs. 48	-18.23	-81.00 to 44.54	No	ns	0.6961
	M0 vs. M0+Zym	-43.95	-109.3 to 21.44	No	ns	0.2204		24 vs. 48	-13.7	-76.47 to 49.07	No	ns	0.8116
	24							M0+SMPs
	M0 vs. M0+SMPs	-5.777	-71.17 to 59.61	No	ns	0.9903		3 vs. 24	34	-28.77 to 96.77	No	ns	0.3208
	M0 vs. M0+SS	-2.43	-67.82 to 62.96	No	ns	0.9993		3 vs. 48	15.24	-47.53 to 78.01	No	ns	0.7737
	M0 vs. M0+Zym	-12.19	-77.58 to 53.20	No	ns	0.9234		24 vs. 48	-18.76	-81.53 to 44.01	No	ns	0.6821
	48							M0+SS
	M0 vs. M0+SMPs	-10.84	-76.23 to 54.55	No	ns	0.9438		3 vs. 24	29.29	-33.48 to 92.06	No	ns	0.4174
	M0 vs. M0+SS	0.8995	-64.49 to 66.29	No	ns	>0.9999		3 vs. 48	18.91	-43.86 to 81.68	No	ns	0.6781
	M0 vs. M0+Zym	-26.22	-91.61 to 39.17	No	ns	0.5886		24 vs. 48	-10.37	-73.14 to 52.40	No	ns	0.886
	3							M0+Zym
	M1 vs. M1+SMPs	3.85	-30.77 to 38.47	No	ns	0.9813		3 vs. 24	27.24	-35.53 to 90.00	No	ns	0.4647
	M1 vs. M1+SS	1.01	-33.61 to 35.63	No	ns	0.9996		3 vs. 48	-0.505	-63.27 to 62.26	No	ns	0.9997
	M1 vs. M1+Zym	3.795	-30.82 to 38.41	No	ns	0.9821		24 vs. 48	-27.74	-90.51 to 35.03	No	ns	0.4528
	24							M1
	M1 vs. M1+SMPs	12.37	-22.25 to 46.99	No	ns	0.6646		3 vs. 24	3.744	-24.58 to 32.07	No	ns	0.9251
	M1 vs. M1+SS	-1.274	-35.89 to 33.35	No	ns	0.9993		3 vs. 48	-4.31	-32.63 to 24.01	No	ns	0.9022
	M1 vs. M1+Zym	-5.944	-40.56 to 28.68	No	ns	0.9383		24 vs. 48	-8.054	-36.38 to 20.27	No	ns	0.7062
	48							M1+SMPs
	M1 vs. M1+SMPs	8.977	-25.64 to 43.60	No	ns	0.8282		3 vs. 24	12.27	-16.06 to 40.59	No	ns	0.4659
	M1 vs. M1+SS	-1.045	-35.66 to 33.57	No	ns	0.9996		3 vs. 48	0.8165	-27.50 to 29.14	No	ns	0.9963
	M1 vs. M1+Zym	-19.5	-54.12 to 15.12	No	ns	0.34		24 vs. 48	-11.45	-39.77 to 16.87	No	ns	0.5099
	3							M1+SS
	M2 vs. M2+SMPs	-23.37	-53.54 to 6.806	No	ns	0.1419		3 vs. 24	1.46	-26.86 to 29.78	No	ns	0.9881
	M2 vs. M2+SS	-10.86	-41.03 to 19.32	No	ns	0.6604		3 vs. 48	-6.365	-34.69 to 21.96	No	ns	0.8018
	M2 vs. M2+Zym	-21.94	-52.11 to 8.231	No	ns	0.1745		24 vs. 48	-7.825	-36.15 to 20.50	No	ns	0.7195
	24							M1+Zym
	M2 vs. M2+SMPs	-3.771	-33.94 to 26.40	No	ns	0.9741		3 vs. 24	-5.995	-34.32 to 22.33	No	ns	0.8215
	M2 vs. M2+SS	0.429	-29.74 to 30.60	No	ns	>0.9999		3 vs. 48	-27.61	-55.93 to 0.7163	No	ns	0.0556
	M2 vs. M2+Zym	-15.04	-45.21 to 15.13	No	ns	0.4302		24 vs. 48	-21.61	-49.93 to 6.711	No	ns	0.1348
	48							M2
	M2 vs. M2+SMPs	0.101	-30.07 to 30.27	No	ns	>0.9999		3 vs. 24	-2.982	-31.18 to 25.22	No	ns	0.9512
	M2 vs. M2+SS	0.131	-30.04 to 30.30	No	ns	>0.9999		3 vs. 48	-17.46	-45.66 to 10.74	No	ns	0.2398
	M2 vs. M2+Zym	-20.07	-50.24 to 10.10	No	ns	0.2269		24 vs. 48	-14.48	-42.68 to 13.72	No	ns	0.3551
								M2+SMPs
								3 vs. 24	16.61	-11.59 to 44.82	No	ns	0.269
								3 vs. 48	6.005	-22.20 to 34.21	No	ns	0.8197
								24 vs. 48	-10.61	-38.81 to 17.59	No	ns	0.5545
								M2+SS
								3 vs. 24	8.303	-19.90 to 36.51	No	ns	0.6896
								3 vs. 48	-6.475	-34.68 to 21.73	No	ns	0.7943
								24 vs. 48	-14.78	-42.98 to 13.42	No	ns	0.342
								M2+Zym
								3 vs. 24	3.92	-24.28 to 32.12	No	ns	0.9176
								3 vs. 48	-15.59	-43.79 to 12.61	No	ns	0.3081
								24 vs. 48	-19.51	-47.71 to 8.693	No	ns	0.1801
IL-12p40
	Hours	M0		M0+SMPs		M0+SS		M0+Zym			M1		M1+SMPs		M1+SS		M1+Zym			M2		M2+SMPs		M2+SS		M2+Zym
	3	3.937	2.454	8.645	3.247	52.71	2.978	3.247	3.797		1.234	35.4	39.61	9.132	30.87	4.078	50.26	2.325		45.2	38.76	58.14	78.3	55.86	30.87	21.03	47.17
	24	1.948	48.71	2.714	2.978	1.704	61.34	1.466	1.466		71.62	33.12	44.77	56.77	48.27	48.93	1.466	22.17		31.27	36.65	23.91	18.78	13.36	19.15	11.3	22.94
	48	3.247	1.349	23.522	36.542	1.948	1.948	34.98	29.65		37.07	22.97	48.685	35.685	35.4	14.6	18.78	21.79		33.94	27.85	28.98	38.685	35.4	52.71	51.82	35.4
	Dunnett's multiple comparisons test	Mean Diff.	95.00% CI of diff.	Significant?	Summary	Adjusted P Value		Tukey's multiple comparisons test	Mean Diff.	95.00% CI of diff.	Significant?	Summary	Adjusted P Value
	3							M0
	M0 vs. M0+SMPs	-2.751	-53.09 to 47.59	No	ns	0.9976		3 vs. 24	-22.13	-85.07 to 40.80	No	ns	0.5944
	M0 vs. M0+SS	-24.65	-74.99 to 25.69	No	ns	0.4436		3 vs. 48	0.8975	-62.04 to 63.83	No	ns	0.9991
	M0 vs. M0+Zym	-0.3265	-50.67 to 50.01	No	ns	>0.9999		24 vs. 48	23.03	-39.90 to 85.96	No	ns	0.5711
	24							M0+SMPs
	M0 vs. M0+SMPs	22.48	-27.86 to 72.82	No	ns	0.5117		3 vs. 24	3.1	-59.83 to 66.03	No	ns	0.9892
	M0 vs. M0+SS	-6.193	-56.53 to 44.15	No	ns	0.9752		3 vs. 48	-24.09	-87.02 to 38.85	No	ns	0.544
	M0 vs. M0+Zym	23.86	-26.48 to 74.20	No	ns	0.4678		24 vs. 48	-27.19	-90.12 to 35.75	No	ns	0.4676
	48							M0+SS
	M0 vs. M0+SMPs	-27.73	-78.08 to 22.61	No	ns	0.3561		3 vs. 24	-3.678	-66.61 to 59.26	No	ns	0.9848
	M0 vs. M0+SS	0.35	-49.99 to 50.69	No	ns	>0.9999		3 vs. 48	25.9	-37.04 to 88.83	No	ns	0.4987
	M0 vs. M0+Zym	-30.02	-80.36 to 20.32	No	ns	0.2995		24 vs. 48	29.57	-33.36 to 92.51	No	ns	0.4128
	3							M0+Zym
	M1 vs. M1+SMPs	-6.054	-54.97 to 42.86	No	ns	0.9748		3 vs. 24	2.056	-60.88 to 64.99	No	ns	0.9952
	M1 vs. M1+SS	0.843	-48.07 to 49.75	No	ns	>0.9999		3 vs. 48	-28.79	-91.73 to 34.14	No	ns	0.4302
	M1 vs. M1+Zym	-7.975	-56.89 to 40.94	No	ns	0.9462		24 vs. 48	-30.85	-93.78 to 32.08	No	ns	0.3852
	24							M1
	M1 vs. M1+SMPs	1.6	-47.31 to 50.51	No	ns	0.9995		3 vs. 24	-34.05	-92.10 to 24.00	No	ns	0.2716
	M1 vs. M1+SS	3.77	-45.14 to 52.68	No	ns	0.9935		3 vs. 48	-11.7	-69.75 to 46.35	No	ns	0.8363
	M1 vs. M1+Zym	40.55	-8.360 to 89.46	No	ns	0.111		24 vs. 48	22.35	-35.70 to 80.40	No	ns	0.5403
	48							M1+SMPs
	M1 vs. M1+SMPs	-12.17	-61.08 to 36.75	No	ns	0.8439		3 vs. 24	-26.4	-84.45 to 31.65	No	ns	0.4342
	M1 vs. M1+SS	5.02	-43.89 to 53.93	No	ns	0.9852		3 vs. 48	-17.81	-75.86 to 40.24	No	ns	0.6688
	M1 vs. M1+Zym	9.735	-39.18 to 58.65	No	ns	0.9095		24 vs. 48	8.585	-49.46 to 66.63	No	ns	0.9074
	3							M1+SS
	M2 vs. M2+SMPs	-26.24	-54.59 to 2.114	No	ns	0.0711		3 vs. 24	-31.13	-89.18 to 26.92	No	ns	0.3273
	M2 vs. M2+SS	-1.385	-29.74 to 26.97	No	ns	0.9983		3 vs. 48	-7.526	-65.58 to 50.52	No	ns	0.9278
	M2 vs. M2+Zym	7.88	-20.47 to 36.23	No	ns	0.7992		24 vs. 48	23.6	-34.45 to 81.65	No	ns	0.5064
	24							M1+Zym
	M2 vs. M2+SMPs	12.62	-15.74 to 40.97	No	ns	0.5145		3 vs. 24	14.47	-43.58 to 72.52	No	ns	0.7632
	M2 vs. M2+SS	17.71	-10.65 to 46.06	No	ns	0.2679		3 vs. 48	6.007	-52.04 to 64.06	No	ns	0.9532
	M2 vs. M2+Zym	16.84	-11.51 to 45.19	No	ns	0.3023		24 vs. 48	-8.467	-66.52 to 49.58	No	ns	0.9097
	48							M2
	M2 vs. M2+SMPs	-2.938	-31.29 to 25.42	No	ns	0.9847		3 vs. 24	8.02	-26.29 to 42.33	No	ns	0.7878
	M2 vs. M2+SS	-13.16	-41.51 to 15.19	No	ns	0.4834		3 vs. 48	11.09	-23.22 to 45.39	No	ns	0.6418
	M2 vs. M2+Zym	-12.72	-41.07 to 15.64	No	ns	0.5088		24 vs. 48	3.065	-31.24 to 37.37	No	ns	0.9649
								M2+SMPs
								3 vs. 24	46.88	12.57 to 81.18	Yes	*	0.0112
								3 vs. 48	34.39	0.08145 to 68.69	Yes	*	0.0495
								24 vs. 48	-12.49	-46.79 to 21.82	No	ns	0.5742
								M2+SS
								3 vs. 24	27.11	-7.196 to 61.42	No	ns	0.1204
								3 vs. 48	-0.69	-35.00 to 33.62	No	ns	0.9982
								24 vs. 48	-27.8	-62.11 to 6.506	No	ns	0.1108
								M2+Zym
								3 vs. 24	16.98	-17.33 to 51.29	No	ns	0.3789
								3 vs. 48	-9.51	-43.82 to 24.80	No	ns	0.718
								24 vs. 48	-26.49	-60.80 to 7.816	No	ns	0.1298
IL-10
	Hours	M0		M0+SMPs		M0+SS		M0+Zym			M1		M1+SMPs		M1+SS		M1+Zym			M2		M2+SMPs		M2+SS		M2+Zym
	3	3.2	1.104	2.927	3.523	18.91	1.72	9.902	2.927		3.2	7.609	15.55	3.523	11.04	3.2	10.76	3.2		6.453	4.703	11.04	10.47	9.902	4.703	9.331	8.184
	24	3.2	7.609	3.2	3.2	3.2	9.331	3.2	3.2		8.758	7.032	5.872	7.609	7.032	5.289	3.2	5.872		4.703	4.703	3.523	1.72	1.72	2.326	2.326	2.326
	48	1.104	3.2	4.616	6.945	1.72	3.2	14.15	9.902		10.47	12.17	13.58	7.601	10.47	7.609	7.609	13.3		6.453	8.758	7.605	8.183	8.758	9.331	12.74	9.331
	Dunnett's multiple comparisons test	Mean Diff.	95.00% CI of diff.	Significant?	Summary	Adjusted P Value		Tukey's multiple comparisons test	Mean Diff.	95.00% CI of diff.	Significant?	Summary	Adjusted P Value
	3							M0
	M0 vs. M0+SMPs	-1.073	-12.51 to 10.36	No	ns	0.9886		3 vs. 24	-3.253	-16.69 to 10.19	No	ns	0.775
	M0 vs. M0+SS	-8.163	-19.60 to 3.272	No	ns	0.1848		3 vs. 48	-1.776e-15	-13.44 to 13.44	No	ns	>0.9999
	M0 vs. M0+Zym	-4.263	-15.70 to 7.173	No	ns	0.6377		24 vs. 48	3.253	-10.19 to 16.69	No	ns	0.775
	24							M0+SMPs
	M0 vs. M0+SMPs	2.205	-9.231 to 13.64	No	ns	0.9165		3 vs. 24	0.025	-13.42 to 13.47	No	ns	>0.9999
	M0 vs. M0+SS	-0.861	-12.30 to 10.57	No	ns	0.994		3 vs. 48	-2.556	-16.00 to 10.89	No	ns	0.8527
	M0 vs. M0+Zym	2.205	-9.231 to 13.64	No	ns	0.9165		24 vs. 48	-2.581	-16.02 to 10.86	No	ns	0.8501
	48							M0+SS
	M0 vs. M0+SMPs	-3.629	-15.06 to 7.807	No	ns	0.734		3 vs. 24	4.05	-9.393 to 17.49	No	ns	0.6782
	M0 vs. M0+SS	-0.308	-11.74 to 11.13	No	ns	0.9997		3 vs. 48	7.855	-5.587 to 21.30	No	ns	0.2739
	M0 vs. M0+Zym	-9.874	-21.31 to 1.561	No	ns	0.0949		24 vs. 48	3.806	-9.637 to 17.25	No	ns	0.7083
	3							M0+Zym
	M1 vs. M1+SMPs	-4.132	-14.78 to 6.517	No	ns	0.6112		3 vs. 24	3.215	-10.23 to 16.66	No	ns	0.7794
	M1 vs. M1+SS	-1.716	-12.36 to 8.933	No	ns	0.9479		3 vs. 48	-5.612	-19.05 to 7.831	No	ns	0.4895
	M1 vs. M1+Zym	-1.576	-12.22 to 9.073	No	ns	0.9586		24 vs. 48	-8.826	-22.27 to 4.616	No	ns	0.2072
	24							M1
	M1 vs. M1+SMPs	1.155	-9.494 to 11.80	No	ns	0.9827		3 vs. 24	-2.491	-13.36 to 8.382	No	ns	0.7951
	M1 vs. M1+SS	1.735	-8.914 to 12.38	No	ns	0.9464		3 vs. 48	-5.916	-16.79 to 4.957	No	ns	0.318
	M1 vs. M1+Zym	3.359	-7.290 to 14.01	No	ns	0.7372		24 vs. 48	-3.425	-14.30 to 7.447	No	ns	0.6552
	48							M1+SMPs
	M1 vs. M1+SMPs	0.7295	-9.919 to 11.38	No	ns	0.9954		3 vs. 24	2.796	-8.076 to 13.67	No	ns	0.7507
	M1 vs. M1+SS	2.281	-8.368 to 12.93	No	ns	0.8912		3 vs. 48	-1.054	-11.93 to 9.818	No	ns	0.9588
	M1 vs. M1+Zym	0.8655	-9.783 to 11.51	No	ns	0.9925		24 vs. 48	-3.85	-14.72 to 7.022	No	ns	0.5904
	3							M1+SS
	M2 vs. M2+SMPs	-5.177	-9.162 to -1.192	Yes	*	0.0118		3 vs. 24	0.9595	-9.913 to 11.83	No	ns	0.9657
	M2 vs. M2+SS	-1.725	-5.709 to 2.260	No	ns	0.5347		3 vs. 48	-1.92	-12.79 to 8.953	No	ns	0.8713
	M2 vs. M2+Zym	-3.18	-7.164 to 0.8055	No	ns	0.1278		24 vs. 48	-2.879	-13.75 to 7.993	No	ns	0.7383
	24							M1+Zym
	M2 vs. M2+SMPs	2.082	-1.903 to 6.066	No	ns	0.3954		3 vs. 24	2.444	-8.428 to 13.32	No	ns	0.8017
	M2 vs. M2+SS	2.68	-1.305 to 6.665	No	ns	0.22		3 vs. 48	-3.475	-14.35 to 7.398	No	ns	0.6477
	M2 vs. M2+Zym	2.377	-1.608 to 6.362	No	ns	0.2992		24 vs. 48	-5.919	-16.79 to 4.954	No	ns	0.3177
	48							M2
	M2 vs. M2+SMPs	-0.2885	-4.273 to 3.696	No	ns	0.9946		3 vs. 24	0.875	-3.613 to 5.363	No	ns	0.8458
	M2 vs. M2+SS	-1.439	-5.424 to 2.546	No	ns	0.658		3 vs. 48	-2.028	-6.515 to 2.460	No	ns	0.4385
	M2 vs. M2+Zym	-3.43	-7.415 to 0.5550	No	ns	0.0961		24 vs. 48	-2.903	-7.390 to 1.585	No	ns	0.2153
								M2+SMPs
								3 vs. 24	8.134	3.646 to 12.62	Yes	**	0.0021
								3 vs. 48	2.861	-1.627 to 7.349	No	ns	0.2233
								24 vs. 48	-5.273	-9.760 to -0.7848	Yes	*	0.0242
								M2+SS
								3 vs. 24	5.28	0.7918 to 9.767	Yes	*	0.024
								3 vs. 48	-1.742	-6.230 to 2.746	No	ns	0.5353
								24 vs. 48	-7.022	-11.51 to -2.534	Yes	**	0.0052
								M2+Zym
								3 vs. 24	6.432	1.944 to 10.92	Yes	**	0.0086
								3 vs. 48	-2.278	-6.766 to 2.210	No	ns	0.3625
								24 vs. 48	-8.71	-13.20 to -4.222	Yes	**	0.0014
TGF-Beta1
	Hours	M0		M0+SMPs		M0+SS		M0+Zym			M1		M1+SMPs		M1+SS		M1+Zym			M2		M2+SMPs		M2+SS		M2+Zym
	3	724.482	778.01	9.765	798.908	833.537	963.242	757.864	834.572		838.707	872.36	37.21	49.701	883.403	802.623	865.794	814.759		687.841	723.918	29.904	55.265	686.646	708.581	451.746	710.866
	24	802.385	811.604	824.18	726.737	976.941	1006.31	917.508	881.401		876.385	838.708	989.591	807.385	864.275	768.794	889.391	836.124		687.811	233.953	768.794	676.695	731.793	769.882	774.223	755.667
	48	1049.18	1019.19	1044.14	1029.29	1082.2	1031.98	1148.16	976.941		885.402	928.705	875.163	758.838	989.591	518.696	834.572	797.844		917.019	992.389	917.908	811.901	916.041	822.092	856.144	863.261
	Dunnett's multiple comparisons test	Mean Diff.	95.00% CI of diff.	Significant?	Summary	Adjusted P Value		Tukey's multiple comparisons test	Mean Diff.	95.00% CI of diff.	Significant?	Summary	Adjusted P Value
	3							M0
	M0 vs. M0+SMPs	346.9	-109.0 to 802.8	No	ns	0.1506		3 vs. 24	-55.75	-458.0 to 346.5	No	ns	0.3547
	M0 vs. M0+SS	-147.1	-603.1 to 308.8	No	ns	0.7247		3 vs. 48	-282.9	-1041 to 475.2	No	ns	0.1393
	M0 vs. M0+Zym	-44.97	-500.9 to 410.9	No	ns	0.9867		24 vs. 48	-227.2	-583.1 to 128.7	No	ns	0.0813
	24							M0+SMPs
	M0 vs. M0+SMPs	31.54	-424.4 to 487.4	No	ns	0.9953		3 vs. 24	-371.1	-8420 to 7677	No	ns	0.7514
	M0 vs. M0+SS	-184.6	-640.5 to 271.3	No	ns	0.5819		3 vs. 48	-632.4	-7931 to 6666	No	ns	0.5186
	M0 vs. M0+Zym	-92.46	-548.4 to 363.4	No	ns	0.905		24 vs. 48	-261.3	-1011 to 488.5	No	ns	0.149
	48							M0+SS
	M0 vs. M0+SMPs	-2.526	-458.4 to 453.4	No	ns	>0.9999		3 vs. 24	-93.23	-1004 to 817.6	No	ns	0.4568
	M0 vs. M0+SS	-22.9	-478.8 to 433.0	No	ns	0.9982		3 vs. 48	-158.7	-1792 to 1475	No	ns	0.4758
	M0 vs. M0+Zym	-28.36	-484.3 to 427.5	No	ns	0.9966		24 vs. 48	-65.46	-787.9 to 657.0	No	ns	0.5017
	3							M0+Zym
	M1 vs. M1+SMPs	812.1	514.4 to 1110	Yes	****	<0.0001		3 vs. 24	-103.2	-1127 to 920.9	No	ns	0.4624
	M1 vs. M1+SS	12.52	-285.2 to 310.2	No	ns	0.9989		3 vs. 48	-266.3	-2517 to 1984	No	ns	0.406
	M1 vs. M1+Zym	15.26	-282.4 to 313.0	No	ns	0.998		24 vs. 48	-163.1	-1390 to 1063	No	ns	0.3677
	24							M1
	M1 vs. M1+SMPs	-40.94	-338.6 to 256.8	No	ns	0.9662		3 vs. 24	-2.013	-251.0 to 247.0	No	ns	0.9997
	M1 vs. M1+SS	41.01	-256.7 to 338.7	No	ns	0.966		3 vs. 48	-51.52	-300.5 to 197.5	No	ns	0.8285
	M1 vs. M1+Zym	-5.211	-302.9 to 292.5	No	ns	>0.9999		24 vs. 48	-49.51	-298.5 to 199.5	No	ns	0.8403
	48							M1+SMPs
	M1 vs. M1+SMPs	90.05	-207.6 to 387.8	No	ns	0.759		3 vs. 24	-855	-1104 to -606.1	Yes	****	<0.0001
	M1 vs. M1+SS	152.9	-144.8 to 450.6	No	ns	0.4079		3 vs. 48	-773.5	-1023 to -524.6	Yes	****	<0.0001
	M1 vs. M1+Zym	90.85	-206.9 to 388.5	No	ns	0.7546		24 vs. 48	81.49	-167.5 to 330.5	No	ns	0.6348
	3							M1+SS
	M2 vs. M2+SMPs	663.3	357.6 to 969.0	Yes	***	0.0002		3 vs. 24	26.48	-222.5 to 275.4	No	ns	0.9507
	M2 vs. M2+SS	8.266	-297.5 to 314.0	No	ns	0.9997		3 vs. 48	88.87	-160.1 to 337.8	No	ns	0.5858
	M2 vs. M2+Zym	124.6	-181.1 to 430.3	No	ns	0.5775		24 vs. 48	62.39	-186.6 to 311.4	No	ns	0.7612
	24							M1+Zym
	M2 vs. M2+SMPs	-261.9	-567.6 to 43.86	No	ns	0.0979		3 vs. 24	-22.48	-271.5 to 226.5	No	ns	0.9641
	M2 vs. M2+SS	-290	-595.7 to 15.76	No	ns	0.0639		3 vs. 48	24.07	-224.9 to 273.0	No	ns	0.959
	M2 vs. M2+Zym	-304.1	-609.8 to 1.657	No	ns	0.0513		24 vs. 48	46.55	-202.4 to 295.5	No	ns	0.8571
	48							M2
	M2 vs. M2+SMPs	89.8	-215.9 to 395.5	No	ns	0.7736		3 vs. 24	245	-106.3 to 596.2	No	ns	0.176
	M2 vs. M2+SS	85.64	-220.1 to 391.4	No	ns	0.7957		3 vs. 48	-248.8	-600.1 to 102.4	No	ns	0.1684
	M2 vs. M2+Zym	95	-210.7 to 400.7	No	ns	0.7452		24 vs. 48	-493.8	-845.1 to -142.6	Yes	**	0.0096
								M2+SMPs
								3 vs. 24	-680.2	-1031 to -328.9	Yes	**	0.0014
								3 vs. 48	-822.3	-1174 to -471.1	Yes	***	0.0004
								24 vs. 48	-142.2	-493.4 to 209.1	No	ns	0.5092
								M2+SS
								3 vs. 24	-53.22	-404.5 to 298.0	No	ns	0.903
								3 vs. 48	-171.5	-522.7 to 179.8	No	ns	0.388
								24 vs. 48	-118.2	-469.5 to 233.0	No	ns	0.6194
								M2+Zym
								3 vs. 24	-183.6	-534.9 to 167.6	No	ns	0.3435
								3 vs. 48	-278.4	-629.6 to 72.85	No	ns	0.1193
								24 vs. 48	-94.76	-446.0 to 256.5	No	ns	0.7302
